# Supplementary material for: Genetic background influences the effect of thirdhand smoke exposure on anxiety and memory in Collaborative Cross mice
Source: Sci Rep. 2021 Jun 24;11:13285. doi: 10.1038/s41598-021-92702-1 (PMC8225773; doi:10.1038/s41598-021-92702-1)
Supplement: Supplementary file 2 — Supplementary Information 2. [file 41598_2021_92702_MOESM2_ESM.xlsx]

## Sheet: Mouse_THS_Behav
Trial ID	Strain	Sex	Cage	Eartag	Color	Treatment	SampleID	latency_time_for_the_first_trans (s)	total_time_in_light (s)	num_full_trans	num_partial_trans	traveling_distance_in_light (cm)	average_speed_in_light (cm/s)	anxiety_risk_score
Trial 116	CC001	M	50	L	Black	THS	BLACK_Trial-116	15.08	46.48	3	17	246.465	5.49164	0.632792
Trial 117	CC001	M	50	R	Black	THS	BLACK_Trial-117	28.6	36.36	1	6	138.543	3.86991	0.758878
Trial 118	CC001	M	50	L/R	Black	THS	BLACK_Trial-118	20.28	72.76	4	11	383.686	5.36174	0.527022
Trial 119	CC001	M	50	L/L	Black	THS	BLACK_Trial-119	6.52	71.92	9	13	368.583	5.25347	0.34313
Trial 120	CC001	M	50	no	Black	THS	BLACK_Trial-120	25.16	79.16	5	11	447.892	5.75106	0.46569
Trial 123	CC001	F	51	L	Black	THS	BLACK_Trial-123	1.92	104.44	8	7	602.702	5.83787	0.239141
Trial 124	CC001	M	54	L	Black	THS	BLACK_Trial-124	22.88	44.44	3	8	133.609	3.06724	0.756967
Trial 125	CC001	M	54	R	Black	THS	BLACK_Trial-125	29.4	58.24	5	22	183.82	3.27781	0.824181
Trial 126	CC001	M	54	No	Black	THS	BLACK_Trial-126	4.64	50.12	5	12	231.489	4.74752	0.538193
Trial 127	CC001	M	55	L	Black	THS	BLACK_Trial-127	8.96	396.52	10	9	4046.46	10.2442	0.332938
Trial 128	CC001	M	55	R	Black	THS	BLACK_Trial-128	25.16	96.04	5	26	339.101	3.62442	0.782216
Trial 129	CC001	M	55	L/R	Black	THS	BLACK_Trial-129	45.92	66.72	2	14	341.718	5.22186	0.705506
Trial 130	CC001	M	55	L/L	Black	THS	BLACK_Trial-130	17.96	144.44	9	12	408.542	2.86174	0.414714
Trial 131	CC001	M	55	R/R	Black	THS	BLACK_Trial-131	152.8	178.88	1	16	377.75	2.12793	1
Trial 132	CC001	M	55	no	Black	THS	BLACK_Trial-132	10.88	28.92	3	19	89.7626	3.30496	0.869085
Trial 133	CC001	F	56	L	Black	THS	BLACK_Trial-133	3.92	85.68	8	7	464.445	5.49769	0.27615
Trial 134	CC001	F	56	No	Black	THS	BLACK_Trial-134	1	11.92	3	12	46.3966	4.32804	0.685108
Trial 164	CC001	F	67	L	Black	Control	BLACK_Trial-164	35.44	47.64	1	16	117.869	2.54688	0.995369
Trial 165	CC001	F	67	R	Black	Control	BLACK_Trial-165	3.28	42.08	8	9	164.51	4.04003	0.456888
Trial 166	CC001	F	67	no	Black	Control	BLACK_Trial-166	32.6	56.64	3	13	172.024	3.10737	0.813802
Trial 167	CC001	M	68	L	Black	Control	BLACK_Trial-167	66.2	103.08	4	6	323.861	3.16641	0.679281
Trial 168	CC001	M	68	no	Black	Control	BLACK_Trial-168	83	113.24	4	12	379.618	3.39066	0.756115
Trial 205	CC001	M	89	L	Black	Control	BLACK_Trial-205	1.12	197.84	10	35	533.335	2.74575	0.533401
Trial 206	CC001	M	89	R	Black	Control	BLACK_Trial-206	2.44	49.4	6	12	143.016	2.98199	0.650474
Trial 207	CC001	M	89	L/R	Black	Control	BLACK_Trial-207	58.44	92.92	4	15	369.291	4.04038	0.729151
Trial 208	CC001	M	89	no	Black	Control	BLACK_Trial-208	9.96	103.08	9	28	664.953	6.64156	0.418745
Trial 216	CC001	M	88	L	Black	Control	BLACK_Trial-216	7.2	36.8	4	18	153.529	4.38154	0.699907
Trial 217	CC001	M	88	R	Black	Control	BLACK_Trial-217	12.68	150.32	10	8	809.237	5.4355	0.193647
Trial 218	CC001	M	88	L/R	Black	Control	BLACK_Trial-218	36.84	93.56	4	20	463.244	5.05504	0.676036
Trial 219	CC001	M	88	no	Black	Control	BLACK_Trial-219	27.92	78.72	4	11	360.12	4.64551	0.59181
Trial 220	CC001	M	88	L/L	Black	Control	BLACK_Trial-220	30.4	96.6	10	10	744.262	7.83433	0.12604
Trial 1	CC019	F	34	L	White	Control	WHITE_Trial-1	20.36	49.48	5	7	252.123	5.19626	0.470846
Trial 3	CC019	F	34	R	White	Control	WHITE_Trial-3	3.92	31.64	3	12	191.588	6.29397	0.483241
Trial 4	CC019	F	34	L/R	White	Control	WHITE_Trial-4	28.24	97.4	9	18	726.042	7.62329	0.26999
Trial 5	CC019	F	34	no	White	Control	WHITE_Trial-5	7.56	43.56	5	14	235.666	5.60577	0.497306
Trial 6	CC019	F	35	L	White	Control	WHITE_Trial-6	1.92	39.72	8	9	195.2	5.08863	0.361377
Trial 8	CC019	F	35	no	White	Control	WHITE_Trial-8	9.52	77.28	5	11	569.312	7.49095	0.304373
Trial 9	CC019	M	12	L	White	THS	WHITE_Trial-9	19.16	83.92	10	15	678.611	8.28383	0.125808
Trial 10	CC019	M	12	R	White	THS	WHITE_Trial-10	7.88	95.44	11	4	703.442	7.46436	0
Trial 11	CC019	M	12	no	White	THS	WHITE_Trial-11	15.76	106.92	11	11	882.46	8.39159	0.039704
Trial 12	CC019	F	13	L	White	THS	WHITE_Trial-12	20.48	97.6	5	7	652.89	6.75589	0.33215
Trial 14	CC019	F	13	no	White	THS	WHITE_Trial-14	0.88	81.16	7	9	581.85	7.28406	0.203332
Trial 38	CC019	F	25	L	White	THS	WHITE_Trial-38	0.96	48.88	6	2	382.536	7.92986	0.0962513
Trial 39	CC019	F	25	R	White	THS	WHITE_Trial-39	0.4	48.28	7	11	390.848	8.34431	0.12837
Trial 40	CC019	F	25	L/R	White	THS	WHITE_Trial-40	3.84	86.88	10	8	915.252	10.7122	0
Trial 41	CC019	F	25	no	White	THS	WHITE_Trial-41	13.32	63.8	10	7	616.466	9.87293	0
Trial 50	CC019	F	39	L	White	THS	WHITE_Trial-50	11	71.84	8	3	533.311	7.51566	0.0942988
Trial 51	CC019	F	39	R	White	THS	WHITE_Trial-51	1.08	107.84	12	9	873.777	8.23076	0
Trial 52	CC019	F	39	L/R	White	THS	WHITE_Trial-52	16.56	152.16	10	4	1223.72	8.10198	0.0364043
Trial 53	CC019	F	39	no	White	THS	WHITE_Trial-53	11.68	115	12	13	948.405	8.39296	0.0224341
Trial 54	CC019	M	40	L	White	THS	WHITE_Trial-54	16.44	55.16	7	9	306.224	5.68344	0.365973
Trial 55	CC019	M	40	no	White	THS	WHITE_Trial-55	6.52	69.16	7	12	501.168	7.40934	0.238901
Trial 62	CC019	F	53	L	White	Control	WHITE_Trial-62	5.2	36.56	5	5	185.012	5.17372	0.427884
Trial 63	CC019	F	53	no	White	Control	WHITE_Trial-63	12.68	42.32	3	16	207.082	5.07554	0.655984
Trial 83	CC019	F	62	L	White	Control	WHITE_Trial-83	13.08	77.96	10	12	529.705	6.95151	0.174418
Trial 84	CC019	F	62	no	White	Control	WHITE_Trial-84	3.48	354.68	13	5	2374.39	6.72176	0
Trial 103	CC019	F	93	L	White	THS	WHITE_Trial-103	1.88	29.64	5	2	252.015	8.66628	0.0577183
Trial 104	CC019	F	93	R	White	THS	WHITE_Trial-104	17.72	88.44	8	18	592.952	6.86605	0.337845
Trial 105	CC019	F	93	L/R	White	THS	WHITE_Trial-105	26.6	108.56	7	12	1130.36	10.5602	0.0917885
Trial 106	CC019	F	93	no	White	THS	WHITE_Trial-106	28.68	157.96	12	7	1539.49	9.84079	0
Trial 107	CC019	M	94	L	White	Control	WHITE_Trial-107	3.48	16.32	4	4	76.3303	4.86801	0.496112
Trial 108	CC019	M	94	R	White	Control	WHITE_Trial-108	24.24	68.68	8	5	470.147	6.95073	0.188522
Trial 109	CC019	M	94	L/R	White	Control	WHITE_Trial-109	29.72	82.48	4	6	505.803	6.19249	0.418668
Trial 110	CC019	M	94	L/L	White	Control	WHITE_Trial-110	4.2	71.96	7	5	525.042	7.39496	0.151986
Trial 111	CC019	M	94	no	White	Control	WHITE_Trial-111	5.56	70.52	9	7	594.549	8.58678	0.00939824
Trial 64	CC036	M	74	L	White	Control	WHITE_Trial-64	11.8	110.76	11	10	742.898	6.81058	0.118948
Trial 65	CC036	M	74	R	White	Control	WHITE_Trial-65	13.16	91.68	5	22	362.655	4.0511	0.686135
Trial 66	CC036	M	74	L/R	White	Control	WHITE_Trial-66	9.36	129.4	9	23	638.85	5.03666	0.440406
Trial 67	CC036	M	74	no	White	Control	WHITE_Trial-67	120.08	201.4	7	7	1098.08	5.4827	0.477115
Trial 68	CC036	F	75	L	White	Control	WHITE_Trial-68	61.72	169.68	8	10	1142.06	6.78828	0.33081
Trial 69	CC036	F	75	R	White	Control	WHITE_Trial-69	50.12	173.52	5	3	930.544	5.3826	0.384944
Trial 70	CC036	F	75	L/R	White	Control	WHITE_Trial-70	133.56	219.48	9	3	1215	5.56014	0.367916
Trial 71	CC036	F	75	L/L	White	Control	WHITE_Trial-71	159.4	200.2	7	6	1156.81	5.80844	0.537098
Trial 72	CC036	F	75	no	White	Control	WHITE_Trial-72	106.12	194.52	10	1	1069.84	5.52491	0.266257
Trial 85	CC036	M	64	L	White	THS	WHITE_Trial-85	12.64	110	4	13	501.55	4.61663	0.556906
Trial 86	CC036	M	64	no	White	THS	WHITE_Trial-86	82.44	111.68	3	11	509.757	4.61068	0.709137
Trial 87	CC036	F	65	L	White	THS	WHITE_Trial-87	95.2	98.6	1	3	233.937	2.38031	0.873248
Trial 88	CC036	F	65	R	White	THS	WHITE_Trial-88	27.8	38.52	1	8	113.483	3.00219	0.858083
Trial 89	CC036	F	65	no	White	THS	WHITE_Trial-89	24.96	42	2	9	151.178	3.6765	0.760204
Trial 94	CC036	F	80	L	White	THS	WHITE_Trial-94	10.36	49.48	6	14	216.298	4.5175	0.556607
Trial 95	CC036	F	80	R	White	THS	WHITE_Trial-95	28.48	121.32	7	14	443.317	3.70543	0.527731
Trial 96	CC036	F	80	L/R	White	THS	WHITE_Trial-96	5.6	66.48	3	13	261.318	4.00794	0.671867
Trial 97	CC036	F	80	L/L	White	THS	WHITE_Trial-97	13.32	57.84	4	19	238.67	4.26197	0.711577
Trial 98	CC036	F	80	No	White	THS	WHITE_Trial-98	36.36	131.4	3	13	578.185	4.44347	0.63038
Trial 115	CC036	M	99	L	White	Control	WHITE_Trial-115	80	184.24	8	2	1248.03	6.80349	0.270037
Trial 116	CC036	M	99	R	White	Control	WHITE_Trial-116	96.48	184.24	7	6	996.783	5.44096	0.4295
Trial 117	CC036	M	99	no	White	Control	WHITE_Trial-117	229.4	255.88	2	2	1255	4.91079	0.791372
Trial 118	CC036	M	98	L	White	THS	WHITE_Trial-118	15.64	38.12	4	4	158.938	4.2406	0.558938
Trial 119	CC036	M	98	R	White	THS	WHITE_Trial-119	6.96	63.16	5	20	348.794	5.70298	0.549561
Trial 120	CC036	M	98	L/R	White	THS	WHITE_Trial-120	39.04	98.36	5	12	467.755	4.82222	0.557607
Trial 121	CC036	M	98	no	White	THS	WHITE_Trial-121	29.16	68.36	4	17	342.004	5.12904	0.638543
Trial 41	CC037	M	8	L	Black	THS	BLACK_Trial-41	19.8	147.96	15	1	1010.4	6.88844	0
Trial 42	CC037	M	8	R	Black	THS	BLACK_Trial-42	10.76	105.16	15	2	882.556	8.50247	0
Trial 43	CC037	M	8	no	Black	THS	BLACK_Trial-43	11.6	106.72	11	5	811.417	7.69553	0.00314436
Trial 44	CC037	F	9	L	Black	THS	BLACK_Trial-44	24.32	106.72	6	7	668.011	6.32108	0.328506
Trial 45	CC037	F	9	R	Black	THS	BLACK_Trial-45	4	117.48	8	5	838.203	7.19858	0.134209
Trial 46	CC037	F	9	L/R	Black	THS	BLACK_Trial-46	11.28	130.8	7	4	951.865	7.32655	0.169617
Trial 47	CC037	F	9	no	Black	THS	BLACK_Trial-47	7.96	119.04	11	7	908.794	7.72784	0.0220194
Trial 48	CC037	M	10	L	Black	THS	BLACK_Trial-48	19.28	125.32	8	6	955.108	7.69008	0.150833
Trial 49	CC037	M	10	R	Black	THS	BLACK_Trial-49	12.6	92.12	5	11	561.942	6.18606	0.404098
Trial 50	CC037	M	10	no	Black	THS	BLACK_Trial-50	3.92	78.64	4	9	371.617	4.78888	0.508939
Trial 51	CC037	F	11	L	Black	THS	BLACK_Trial-51	3.12	106.44	8	2	675.219	6.3917	0.145687
Trial 52	CC037	F	11	R	Black	THS	BLACK_Trial-52	15.96	135.52	9	5	900.85	6.70275	0.147357
Trial 53	CC037	F	11	L/R	Black	THS	BLACK_Trial-53	5.2	37.68	2	6	236.537	6.386	0.44147
Trial 54	CC037	F	11	no	Black	THS	BLACK_Trial-54	5	128.92	10	3	1181.49	9.23906	0
Trial 75	CC037	M	26	L	Black	THS	BLACK_Trial-75	14.56	82.32	7	2	452.629	5.54692	0.273502
Trial 76	CC037	M	26	R	Black	THS	BLACK_Trial-76	4.08	141.12	11	4	1190.04	8.50514	0
Trial 77	CC037	M	26	no	Black	THS	BLACK_Trial-77	10.56	128.4	10	5	1179.93	9.27622	0
Trial 78	CC037	M	27	L	Black	THS	BLACK_Trial-78	2.88	141.56	11	9	978.398	6.99055	0.0789734
Trial 79	CC037	M	27	R	Black	THS	BLACK_Trial-79	4.56	146.76	9	3	1059.39	7.26607	0.073763
Trial 80	CC037	M	27	no	Black	THS	BLACK_Trial-80	58.24	152.48	11	4	1429.07	9.4465	0.023931
Trial 102	CC037	M	46	L	Black	Control	BLACK_Trial-102	2.36	62.56	5	9	385.695	6.27759	0.361285
Trial 103	CC037	M	46	R	Black	Control	BLACK_Trial-103	14.6	90	6	6	550.302	6.18039	0.311068
Trial 104	CC037	M	46	L/R	Black	Control	BLACK_Trial-104	20.04	102.64	7	7	804.048	7.92009	0.180076
Trial 105	CC037	F	47	L	Black	Control	BLACK_Trial-105	27.12	142	11	7	1109.1	7.89059	0.0605
Trial 106	CC037	F	47	no	Black	Control	BLACK_Trial-106	24.24	140.32	9	2	853.176	6.11859	0.155651
Trial 107	CC037	M	48	L	Black	Control	BLACK_Trial-107	9.24	195.52	14	3	1647.61	8.48586	0
Trial 108	CC037	M	48	R	Black	Control	BLACK_Trial-108	10.6	148.44	11	9	1008.73	6.86961	0.100103
Trial 109	CC037	M	48	L/R	Black	Control	BLACK_Trial-109	9.08	206.96	16	7	1755	8.55595	0
Trial 110	CC037	M	48	no	Black	Control	BLACK_Trial-110	3.84	209.16	14	7	1612.25	7.77063	0
Trial 191	CC037	M	82	L	Black	Control	BLACK_Trial-191	3.04	97.24	10	8	699.784	7.30463	0.0829172
Trial 192	CC037	M	82	R	Black	Control	BLACK_Trial-192	15.64	121.44	8	4	850.713	7.06103	0.153744
Trial 193	CC037	M	82	no	Black	Control	BLACK_Trial-193	4.32	157	16	2	1132.87	7.28255	0
Trial 194	CC037	F	83	L	Black	Control	BLACK_Trial-194	44.4	57.52	1	15	206.017	3.66317	0.889425
Trial 195	CC037	F	83	R	Black	Control	BLACK_Trial-195	31.68	86.44	7	8	676.609	7.9377	0.207235
Trial 196	CC037	F	83	no	Black	Control	BLACK_Trial-196	25.44	122.6	9	1	884.748	7.26394	0.0881655
Trial 1	CC042	F	1	L	Black	THS	BLACK_Trial-1	4.88	56.8	11	11	392.509	7.13134	0.0926286
Trial 2	CC042	F	1	R	Black	THS	BLACK_Trial-2	17.76	64.08	9	10	456.818	7.30208	0.169148
Trial 3	CC042	F	1	L/R	Black	THS	BLACK_Trial-3	10.36	77.44	6	13	503.784	6.63573	0.356501
Trial 4	CC042	F	1	LL	Black	THS	BLACK_Trial-4	17.24	85.28	11	19	536.36	6.47152	0.263694
Trial 5	CC042	F	1	no	Black	THS	BLACK_Trial-5	12.68	118.04	14	8	951.526	8.18306	0
Trial 6	CC042	F	2	L	Black	THS	BLACK_Trial-6	8.32	199.6	12	13	1082.84	5.47994	0.137297
Trial 7	CC042	F	2	R	Black	THS	BLACK_Trial-7	7.56	196.2	13	19	942.944	4.86957	0.187741
Trial 8	CC042	F	2	L/R	Black	THS	BLACK_Trial-8	18.92	109.44	9	11	533.791	4.94984	0.335993
Trial 9	CC042	F	2	no	Black	THS	BLACK_Trial-9	73.68	133.36	7	8	981.313	7.42519	0.33799
Trial 17	CC042	F	33	L	Black	Control	BLACK_Trial-17	1.72	87.44	8	20	575.373	6.7532	0.337891
Trial 18	CC042	F	33	R	Black	Control	BLACK_Trial-18	29.52	132.44	13	17	1028.05	7.90564	0.104421
Trial 19	CC042	F	33	L/R	Black	Control	BLACK_Trial-19	20.44	103.4	10	24	871.537	8.65651	0.223208
Trial 20	CC042	F	33	no	Black	Control	BLACK_Trial-20	3.92	81.56	12	18	557.961	7.04852	0.145127
Trial 67	CC042	F	23	L	Black	THS	BLACK_Trial-67	9.6	75.84	6	15	426.769	5.75471	0.446196
Trial 68	CC042	F	23	R	Black	THS	BLACK_Trial-68	21.48	70.92	7	17	349.553	5.06599	0.512509
Trial 69	CC042	F	23	L/R	Black	THS	BLACK_Trial-69	17.08	69.96	10	11	420.147	6.15329	0.232997
Trial 71	CC042	F	23	no	Black	THS	BLACK_Trial-71	49	92.44	7	14	847.269	9.33527	0.219992
Trial 72	CC042	F	24	L	Black	THS	BLACK_Trial-72	16.44	78.48	10	15	455.278	5.9529	0.292124
Trial 73	CC042	F	24	R	Black	THS	BLACK_Trial-73	2.48	88	14	25	661.656	7.7952	0.0973897
Trial 74	CC042	F	24	no	Black	THS	BLACK_Trial-74	34.72	114.36	13	12	1014.88	9.0324	0
Trial 81	CC042	M	28	L	Black	THS	BLACK_Trial-81	81.72	192.72	8	6	1229.21	6.4155	0.331256
Trial 82	CC042	M	28	R	Black	THS	BLACK_Trial-82	4	71.32	10	10	517.927	7.42867	0.094942
Trial 83	CC042	M	28	L/R	Black	THS	BLACK_Trial-83	22.2	116.56	17	11	1003.49	8.77788	0
Trial 84	CC042	M	28	L/L	Black	THS	BLACK_Trial-84	5.44	116.08	15	8	799.425	6.99777	0
Trial 85	CC042	M	28	no	Black	THS	BLACK_Trial-85	41	134.56	14	13	1257.84	9.50032	0
Trial 89	CC042	F	31	L	Black	Control	BLACK_Trial-89	10.28	105.4	14	12	624.264	6.04205	0.075286
Trial 90	CC042	F	31	R	Black	Control	BLACK_Trial-90	11.24	122.76	18	23	968.193	8.10339	0
Trial 91	CC042	F	31	L/R	Black	Control	BLACK_Trial-91	14.8	124.52	20	25	1064.23	8.80114	0
Trial 92	CC042	F	31	no	Black	Control	BLACK_Trial-92	6.2	87.48	15	17	556.847	6.55732	0.0592813
Trial 228	CC042	M	91	L	Black	Control	BLACK_Trial-228	4.24	90.28	16	7	804.354	9.09492	0
Trial 229	CC042	M	91	R	Black	Control	BLACK_Trial-229	3.52	116.92	16	19	637.723	5.58818	0.0927123
Trial 230	CC042	M	91	L/R	Black	Control	BLACK_Trial-230	17.08	92.88	11	15	446.072	4.91268	0.321308
Trial 231	CC042	M	91	L/L	Black	Control	BLACK_Trial-231	9.8	126.24	20	14	977.161	7.91095	0
Trial 232	CC042	M	91	no	Black	Control	BLACK_Trial-232	32.04	113.96	10	10	653.25	5.8139	0.256876
Trial 233	CC042	F	92	L	Black	Control	BLACK_Trial-233	14.2	102.36	9	12	605.688	6.01597	0.275505
Trial 234	CC042	F	92	R	Black	Control	BLACK_Trial-234	28.48	105.08	11	10	690.862	6.68145	0.160843
Trial 235	CC042	F	92	L/R	Black	Control	BLACK_Trial-235	8.92	78.76	10	7	610.248	7.88434	0.0364068
Trial 236	CC042	F	92	L/L	Black	Control	BLACK_Trial-236	19.16	98.04	9	13	609.8	6.33361	0.277981
Trial 237	CC042	F	92	no	Black	Control	BLACK_Trial-237	20.48	105.36	11	11	740.685	7.14947	0.12708
Trial 15	CC051	M	14	L	White	THS	WHITE_Trial-15	8.88	15.2	1	4	73.9111	4.99399	0.608756
Trial 16	CC051	M	14	R	White	THS	WHITE_Trial-16	6.2	48.72	5	12	278.626	5.88316	0.443338
Trial 17	CC051	M	14	L/R	White	THS	WHITE_Trial-17	2.4	14.72	2	7	56.9502	4.06787	0.688613
Trial 18	CC051	M	14	L/L	White	THS	WHITE_Trial-18	9.2	33.96	4	11	237.182	7.23999	0.354683
Trial 19	CC051	M	14	no	White	THS	WHITE_Trial-19	8.24	26.64	4	8	85.9764	3.34799	0.691849
Trial 20	CC051	M	15	L	White	THS	WHITE_Trial-20	19.08	40.2	3	14	166.359	4.2832	0.718453
Trial 21	CC051	M	15	R	White	THS	WHITE_Trial-21	11.96	39.88	4	8	195.318	5.01844	0.527184
Trial 22	CC051	M	15	L/R	White	THS	WHITE_Trial-22	10.72	24.64	2	9	125.525	5.28305	0.599057
Trial 23	CC051	M	15	L/L	White	THS	WHITE_Trial-23	3.6	65.76	8	14	414.689	6.47952	0.293087
Trial 24	CC051	M	15	no	White	THS	WHITE_Trial-24	2.44	89.72	9	11	684.749	7.77064	0.121769
Trial 25	CC051	F	16	L	White	THS	WHITE_Trial-25	2.8	38.6	5	7	249.237	6.6216	0.313153
Trial 26	CC051	F	16	R	White	THS	WHITE_Trial-26	11.96	41.28	3	8	229.042	5.66936	0.5051
Trial 27	CC051	F	16	L/R	White	THS	WHITE_Trial-27	3.76	71.44	8	12	521.757	7.47075	0.191109
Trial 28	CC051	F	16	no	White	THS	WHITE_Trial-28	4.16	24.48	3	6	176.247	7.41779	0.303921
Trial 29	CC051	F	17	L	White	THS	WHITE_Trial-29	7.6	39.04	5	5	225.538	5.89797	0.364732
Trial 30	CC051	F	17	R	White	THS	WHITE_Trial-30	4.52	40.32	5	10	243.832	6.23294	0.387781
Trial 31	CC051	F	17	L/R	White	THS	WHITE_Trial-31	6.04	30.24	4	8	138.863	4.74258	0.549351
Trial 32	CC051	F	17	no	White	THS	WHITE_Trial-32	8.48	26.12	3	4	151.753	5.93712	0.432085
Trial 33	CC051	M	18	L	White	THS	WHITE_Trial-33	5.16	46.52	4	20	311.45	6.98319	0.479048
Trial 34	CC051	M	18	no	White	THS	WHITE_Trial-34	12.16	38.32	2	10	157.105	4.20518	0.703293
Trial 35	CC051	F	19	L	White	THS	WHITE_Trial-35	4.12	17.48	6	9	62.7171	3.8524	0.583246
Trial 36	CC051	F	19	R	White	THS	WHITE_Trial-36	5.88	43.6	5	11	208.828	4.93449	0.517869
Trial 37	CC051	F	19	no	White	THS	WHITE_Trial-37	3.24	10.68	1	8	42.0597	4.22286	0.72913
Trial 42	CC051	M	37	L	White	Control	WHITE_Trial-42	2.68	57.52	4	8	302.673	5.35136	0.466533
Trial 43	CC051	M	37	R	White	Control	WHITE_Trial-43	2.2	8	2	5	37.8123	5.0823	0.566254
Trial 44	CC051	M	37	L/R	White	Control	WHITE_Trial-44	2.48	8.84	2	8	41.9662	5.21968	0.588076
Trial 45	CC051	M	37	no	White	Control	WHITE_Trial-45	1.2	5.6	2	6	24.25	4.88912	0.598568
Trial 46	CC051	F	38	L	White	Control	WHITE_Trial-46	1	6.96	3	5	29.8091	4.71663	0.56513
Trial 47	CC051	F	38	R	White	Control	WHITE_Trial-47	16.36	35.08	2	5	163.387	4.73311	0.605898
Trial 48	CC051	F	38	L/R	White	Control	WHITE_Trial-48	4.96	11.32	1	6	52.1727	4.84877	0.643187
Trial 49	CC051	F	38	no	White	Control	WHITE_Trial-49	9.2	103.48	8	23	557.389	5.5187	0.467561
Trial 56	CC051	F	44	L	White	Control	WHITE_Trial-56	15.4	16.6	1	3	83.8094	5.148	0.593098
Trial 57	CC051	F	44	no	White	Control	WHITE_Trial-57	8.4	8.68	1	1	49.0759	5.76009	0.497288
Trial 58	CC051	M	45	L	White	Control	WHITE_Trial-58	16.48	26.44	3	9	85.9356	3.37267	0.756224
Trial 59	CC051	M	45	R	White	Control	WHITE_Trial-59	22.6	54.56	2	14	256.534	4.81483	0.702123
Trial 60	CC051	M	45	L/R	White	Control	WHITE_Trial-60	5.68	30.6	6	14	146.77	5.06103	0.514757
Trial 61	CC051	M	45	no	White	Control	WHITE_Trial-61	7.44	11.28	1	8	38.9172	3.68534	0.792252
Trial 73	CC051	M	78	L	White	Control	WHITE_Trial-73	5.36	28.24	2	4	157.95	5.68983	0.486531
Trial 74	CC051	M	78	R	White	Control	WHITE_Trial-74	2.68	6.2	1	3	30.6084	5.20551	0.569408
Trial 75	CC051	M	78	L/R	White	Control	WHITE_Trial-75	2.12	36.96	4	22	159.664	4.57752	0.719777
Trial 76	CC051	M	78	L/L	White	Control	WHITE_Trial-76	2.32	81.48	5	16	270.707	3.39232	0.65271
Trial 77	CC051	M	78	no	White	Control	WHITE_Trial-77	3.04	37.72	4	23	209.644	5.8955	0.611131
Trial 78	CC051	F	79	L	White	Control	WHITE_Trial-78	7.68	9.88	1	3	27.9276	2.92129	0.813115
Trial 79	CC051	F	79	no	White	Control	WHITE_Trial-79	2.28	5.32	1	2	17.3614	3.41761	0.745596
Trial 90	CC051	F	66	L	White	THS	WHITE_Trial-90	9	12.12	1	5	65.0564	5.58904	0.562545
Trial 91	CC051	F	66	R	White	THS	WHITE_Trial-91	11.96	12.48	1	1	71.7087	5.82051	0.496364
Trial 92	CC051	F	66	L/R	White	THS	WHITE_Trial-92	10.48	28.84	2	5	150.646	5.32695	0.543192
Trial 93	CC051	F	66	no	White	THS	WHITE_Trial-93	19.68	47.08	2	8	201.646	4.35708	0.670694
