# Supplementary material for: Genetic background influences the effect of thirdhand smoke exposure on anxiety and memory in Collaborative Cross mice
Source: Sci Rep. 2021 Jun 24;11:13285. doi: 10.1038/s41598-021-92702-1 (PMC8225773; doi:10.1038/s41598-021-92702-1)
Supplement: Supplementary file 3 — Supplementary Information 3. [file 41598_2021_92702_MOESM3_ESM.xlsx]

## Sheet: Sheet1
CC001					CC019					CC036					CC037					CC042					CC051
THS-exposed		Control			THS-exposed		Control			THS-exposed		Control			THS-exposed		Control			THS-exposed		Control			THS-exposed		Control
Day 0	Day 3	Day 0	Day 3		Day 0	day 3	Day 0	Day 3		Day 0	day 3	Day 0	Day 3		Day 0	Day 3	Day 0	Day 3		Day 0	Day 3	Day 0	Day 3		Day 0	Day 3	Day 0	Day 3
11.5	272.8	2.5	139.1		48.8	40.6	9.4	600		29.6	600	13.4	600		21.4	278	7.1	336.2		5.5	19.4	9.6	54.3		12.2	20.1	3.6	254.6
131.9	272.8	8.7	600		57.5	298.5	40.7	54.2		57.8	600	87.3	600		44.6	80.5	90.5	600		4.3	2.7	3.9	47.8		9.7	25.9	7.6	205
147	600	57.3	304		43.2	10.3	35.9	36.3		13.6	600	8.4	600		19.6	149.1	27.2	11.2		8.3	48.5	3.2	65.3		27.6	30.9	6.5	76.7
10.3	56.1	32.8	73.5		9.7	12	133.5	600		116.7	600	131	547.9		17.3	9.8	9.7	29.4		4.8	6.2	17.4	108.4		7.2	117.5	7	169.9
142.1	600	27.7	296.7		5.6	110.9	47.6	530.7		20	600	300	600		11.7	27.2	5.2	2		3.8	5.5	46.8	6.3		10.9	20.7	19.1	89.3
33	39.5	77.3	238.2		8	236.7	147.4	120.5		30.4	380.5	9.5	600		17.7	67.6	8.8	61.7		4.2	9.4	7.3	275.6		12	55.6	6.5	73.5
89	463	264	110.5		81.5	185	23.7	91.5		4.8	572.9	158.5	600		45	460.5	18.8	87.3		23.8	9	6.5	41.8		6.9	21.8	2.1	132.7
158.5	600	17.8	59		86	33.5	22.3	87.9		41.3	600	30.7	600		54.4	112.7	6	173.9		18.2	12.6	5.9	383.2		17.5	13.7	5.5	152.5
87.9	191.3	22.9	32.3		23.6	23.8	10.6	294.7		110.8	600	39.5	600		92.8	34.7	15.8	20.9		6.9	106.2	5	114.1		1.3	189.2	24	302.6
12.5	12	86.5	558.2		115.5	30.8	42.3	71.6		42.7	473.2	33.8	600		24.7	10.9	2.9	152.3		12.6	135	7.7	28.6		4.2	80	4	115.4
114.1	258.2	152.7	600		430	384.1	14.6	31.9		19.5	39.9	31.6	600		10.5	29.9	44.5	600		7.8	151.3	12.2	159.8		2.3	2.2	14.6	93.9
22.6	113.5	24.4	188.4		65.2	75	61.6	197.3		28.1	394.8	24.2	237.5		15.3	116.3	8.4	567.7		3.6	138.7	19.1	52.7		23	4.2	4.8	205
10.6	121.6	48.4	318.7		12.6	38.6	41.4	555.1		18.9	473	42.7	180.9		21.8	21.5	24.3	132.8		8.1	51.7	6.2	8.8		2.6	106.2	31	30.5
31.7	447.9	49.6	600		68.7	67.3	27.7	233.1		45.2	600	72.8	314.2		33.7	8.3	29.9	487.2		21.2	290.1	10.2	117		13.7	384	2.6	395
144.3	484.4				36.7	45.3	22	341.2				68.1	579.7		11.1	252.2	4.5	32.6		9.3	7.3	6.9	69.1		27	80.3	8.1	28.2
12.4	600				12.8	60.7	220.6	454.3				9.5	600		6.8	32.3				5.6	417.2	2.8	71.7		3.6	26.7	31.2	142.8
123.4	199.3				16.1	15.3									6.9	307.1				50.9	63.6	5.7	114		27.6	4.3	9.3	600
291.5	141				6.4	10.5									48.6	4.3				44.6	58	4.2	189.8		13.4	14.5	84.6	600
					24.3	3.9									2.4	18.2				16.4	149.1	15.8	30		17.1	600	3.2	17.7
																				13.6	45.7	16.4	68.7		12.7	600
																				7.5	10.5	1.3	16.3		26.7	600
																						11	142.2		6.5	600
																									4.8	221.5	v
																									2.9	350
																									6.7	600
																									24.3	306
																									51.2	600
